# Supplementary material for: Molecular Markers in Maternal Blood Exosomes Allow Early Detection of Fetal Alcohol Spectrum Disorders
Source: Int J Mol Sci. 2022 Dec 21;24(1):135. doi: 10.3390/ijms24010135 (PMC9820501; doi:10.3390/ijms24010135)
Supplement: Supplementary file 1 [file ijms-24-00135-s001.zip]

Archive with 1 entries (1 files):
- ijms-2006613-supplementary.pdf
